# Supplementary material for: The New Di-Gold Metallotweezer Based on an Alkynylpyridine System
Source: Molecules. 2022 Jun 9;27(12):3699. doi: 10.3390/molecules27123699 (PMC9227567; doi:10.3390/molecules27123699)
Supplement: Supplementary file 1 [file molecules-27-03699-s001.zip]

Archive with 1 entries (1 files):
- molecules-1740997-supplementary.pdf
